# Supplementary material for: Comprehensive full-vessel segmentation and volumetric plaque quantification for intracoronary optical coherence tomography using deep learning
Source: Eur Heart J Digit Health. 2025 Mar 15;6(3):404–16. doi: 10.1093/ehjdh/ztaf021 (PMC12088710; doi:10.1093/ehjdh/ztaf021)
Supplement: ztaf021_Supplementary_Data [file ztaf021_supplementary_data.zip]

Archive with 3 entries (3 files):
- Supplemental Video 1.mp4
- Supplemental Video 2.mp4
- Supplementary_material_online.docx
